# Supplementary material for: Combination of locoregional radiotherapy with a TIM-3 aptamer improves survival in diffuse midline glioma models
Source: JCI Insight. 2024 Aug 15;9(18):e175257. doi: 10.1172/jci.insight.175257 (PMC11457855; doi:10.1172/jci.insight.175257)
Supplement: Supporting data values [file jciinsight-9-175257-s271.xlsx]

## Sheet: Fig. 1C
Mouse no.	Days after tumor implantation	Saline	Control Apt	TIM-3 Apt
38	19	1
41	16	1
240	19	1
291	21	1
310	16	1
309	16	1
311	17	1
307	20	1
314	18	1
79	16	1
71	18	1
73	17	1
379	18		1
380	18		1
381	17		1
382	16		1
383	14		1
75	18		1
81	19		1
348	20		1
97	17		1
98	16		1
99	16		1
25	16			1
243	17			1
275	19			1
242	14			1
241	16			1
315	14			1
245	18			1
324	21			1
312	24			1
320	34			1
308	33			1

## Sheet: Fig. 1E
CD3/mm2
Saline	Control Apt	TIM-3 Apt
65.3143	124.061	537.299
94.6927	111.541	389.688
113.015	257.644	432.746
	264.873
	243.866

## Sheet: Fig. 1F
CD8/mm2
Saline	Control Apt	TIM-3 Apt
35.7752	52.9578	339.143
32.2013	73.3876	498.663
63.6794	156.801	265.229
	93.501	344.304
	149.997

## Sheet: Fig. 1G
CD4/mm2				Tregs/mm2
Saline	Control Apt	TIM-3 Apt		Saline	Control Apt	TIM-3 Apt
37.8275	60.9071	179.327		21.7336	15.5369	10.3537
34.1334	1.08415	20.0136		23.0966	18.3063	8.36032
31.3692	35.2502	140.651		19.5588	18.7929	15.8038
	155.665	11.4887			21.0656	12.8235
	120.866				17.0665

## Sheet: Fig. 1H
CD8:Treg ratio
Saline	Control Apt	TIM-3 Apt
1.64608	3.40853	32.7558
1.3942	4.00887	59.6463
3.25579	8.34367	16.7827
	4.43857	26.8494
	8.78896

## Sheet: Fig. 2A
Spot no.			CPM
Control Apt	TIM-3 Apt		Control Apt	TIM-3 Apt
40.3333	601		13929.5	35982
69	274		8235	30356.2
43.6667	368		6055	27285.5
			11053.2	24296
			14984

## Sheet: Fig. 2B
Spot no.			CPM
Control Apt	TIM-3 Apt		Control Apt	TIM-3 Apt
51	59		2163.33	16912.3
8	85		4935	7812.67
39	257		4544.75	4745
57	59		1853.5	4172
33	213			24068.3
49	36			8697.75
67	149			9314.25
58	146.5			13759

## Sheet: Fig. 2C
IFN-y			IL-2
Control Apt	TIM-3 Apt		Control Apt	TIM-3 Apt
145.183	1879.78		72.8664	183.377
54.3991	950.185		49.3044	233.92
19.452	806.394		0	185.502
42.5749	626.849		0	147.433
			0	148.542
			0	206.939
			0	89.5908
			0	74.622

## Sheet: Fig. 2D
IL-17A
Control Apt	TIM-3 Apt
0	6.63
6.9	16.31
0	4.37
0	5.96
0	28.11
0	4.77
0	0
0

## Sheet: Fig. 2E
IL-5			IL-10			IL-4
Control Apt	TIM-3 Apt		Control Apt	TIM-3 Apt		Control Apt	TIM-3 Apt
22.8715	445.979		0	92.57		0.601	35.528
1.6212	571.576		0	87.496		1.29	36.164
1.57375	99.558		0	6.24		0	17.243
1.34015	158.067		0	18.395		0.548	23.762
0	15.8635		0	5.92		0	3.145
0	15.6445		0			0	4.046
0	48.7135					0	4.629
1	88.2065					0	3.198

[truncated: 26 more sheets: Fig. 2F, Fig. 3A, Fig. 3B, Fig. 3C, Fig. 3D, Fig. 3E, Fig. 3F, Fig. 3G, Fig. 5A, Fig. 5B, Fig. 5C, Fig. 5D, Fig. 5E, Fig. 5F, Fig. 5G, Fig. 5H, SupFig. 1A, SupFig. 1B, SupFig. 1C, SupFig. 1D …]
